# Supplementary material for: EN1 promotes lung metastasis of salivary adenoid cystic carcinoma by regulating the PI3K-AKT pathway and epithelial-mesenchymal transition
Source: Cancer Cell Int. 2024 Jan 30;24:51. doi: 10.1186/s12935-024-03230-7 (PMC10829235; doi:10.1186/s12935-024-03230-7)
Supplement: Supplementary file 2 — Additional file 2: Table S2. Differentially expressed genes in SACC tumor compared with normal gland identified by RNA sequencing. [file 12935_2024_3230_MOESM2_ESM.xlsx]

## Sheet: Upregulated genes in tumor
rank	gene name
1	EN1
2	MLC1
3	ITGA9
4	FNDC1
5	NETO2
6	DUXAP10
7	PDZK1
8	RPL26P30
9	NOTCH1
10	DLX5
11	COL27A1
12	TBX22
13	PRAME
14	B4GALNT4
15	POU3F2
16	MYB
17	LGR6
18	EFHD1
19	SLC35F3
20	VCAN
21	CEP164P1
22	ART3
23	OBP2B
24	MEX3A
25	COL9A1
26	VIT
27	HAPLN1
28	PDE9A
29	FABP7
30	AACSP1
31	STMN1
32	NPNT
33	LAMB1
34	COL9A2
35	CDCA7
36	CCDC8
37	IL17RB
38	ZNF469
39	FAT1
40	IRX4
41	CDK6
42	AC024940.1
43	SLC6A10P
44	HORMAD1
45	DLX4
46	FAM69C
47	PRELP
48	LYST
49	COL7A1
50	PXDN
51	NTRK3
52	IGF2
53	CCDC34
54	DUXAP9
55	C17orf47
56	MIA
57	OBP2A
58	PDZK1P1
59	KRT16
60	BAMBI
61	TRO
62	PNMA8A
63	MFGE8
64	FJX1
65	TTYH1
66	CBX2
67	PEG3
68	TYMS
69	DSG1
70	EFNA3
71	CCDC74A
72	MFAP2
73	POTEF
74	PLAT
75	TBX1
76	UBE2C
77	MAMDC2
78	CLUL1
79	SPSB1
80	POTEE
81	RFLNA
82	PDZRN3
83	TP53TG3D
84	SHC4
85	CRABP2
86	FRMD4A
87	EZH2
88	MCM7
89	FAM19A3
90	PNMA3
91	MARCKSL1
92	ST3GAL4
93	CDH13
94	TMSB15A
95	SLC45A4
96	ADORA2B
97	EPHB3
98	COL4A2
99	NAV2
100	PLEKHG4B
101	GAPDHP66
102	2022-09-04
103	LY6K
104	HOMER3
105	WDFY2
106	KRT77
107	MCRIP2P1
108	TNNI2
109	UBE2T
110	SPARC
111	MYC
112	GP1BB
113	EDIL3
114	CHST3
115	FAM198A
116	ANXA8L1
117	NRP2
118	NID1
119	WEE1
120	TPX2
121	TMSB15B
122	SEMA3A
123	IKBKB
124	SCUBE3
125	JAG1
126	BMP7
127	HEY2
128	IGSF3
129	RCC2
130	GINS2
131	PAFAH1B3
132	SCG5
133	NPTX2
134	ZNF556
135	CCND1
136	NUSAP1
137	IRX5
138	WNT6
139	AADAT
140	ERRFI1
141	CENPU
142	OLFM2
143	NRBP2
144	PILRB
145	LRRC3B
146	TK1
147	COL4A1
148	NCS1
149	DLX3
150	AC114728.1
151	PLXNB1
152	TESMIN
153	SOX4
154	TTC39A
155	FZD7
156	BIRC5
157	UCN2
158	STK26
159	CDT1
160	CCNB1
161	AARD
162	MOK
163	ZNF711
164	TM4SF1
165	GUCY1A1
166	NUDT11
167	LRP4
168	MRC2
169	EFNB3
170	NINL
171	ARHGEF19
172	ZFHX4
173	BCL2
174	PKP1
175	GAS2
176	HELLS
177	FAM178B
178	LUC7L
179	SOX11
180	CKS2
181	PARD6G
182	PCSK1N
183	TRIM45
184	PRC1
185	MYO10
186	TUSC3
187	VTCN1
188	MST1P2
189	POU3F3
190	ITGA6
191	DSP
192	GAS6
193	PTPRT
194	MATN1
195	CENPF
196	E2F7
197	COL17A1
198	CERS3
199	MKI67
200	SDC2
201	LIMK2
202	PBK
203	SCRG1
204	RAPGEF4
205	CECR7
206	BICD1
207	AC136616.1
208	CRABP1
209	GPSM1
210	CRIP3
211	KDM5B
212	HS6ST1
213	KCNG1
214	MICALL1
215	DLX2
216	HRASLS5
217	SLC24A3
218	PALM2
219	EPHX4
220	PLEKHG4
221	TOP2A
222	ELAVL2
223	HAPLN3
224	MMP16
225	EFS
226	NECTIN1
227	TEAD2
228	CENPH
229	SOX10
230	BMS1P22
231	BASP1
232	SBK1
233	IRX3
234	CR381653.2
235	ZNF135
236	YJEFN3
237	NAB2
238	MAGED4B
239	SYT8
240	PLCG1
241	KPNA2
242	ZWINT
243	DNMT1
244	TEDC2
245	TP53TG3F
246	PDZD2
247	H2AFY2
248	RPS20P22
249	TNS4
250	TRAF3IP3
251	GGT2
252	NREP
253	SLC52A1
254	WNT2B
255	PCDHB14
256	SNORC
257	RASD2
258	SPPL3
259	RCAN1
260	ANLN
261	MTCL1
262	TTLL4
263	PLXDC2
264	PALM2-AKAP2
265	BEGAIN
266	AURKB
267	KRT6B
268	NAT14
269	MAPK4
270	CTIF
271	VGLL4
272	EFNA4
273	PTX3
274	SERPINH1
275	ZNF561
276	ENC1
277	KCNH8
278	IQGAP3
279	SERPINE2
280	RBFOX2
281	RIBC2
282	SMAD7
283	ANXA8
284	RGS12
285	GGH
286	ASF1B
287	ILF3
288	PMS2P6
289	MAGEA4
290	MEX3C
291	AL669831.1
292	SERTAD4
293	LY6D
294	FGF9
295	CDCA4
296	NGF
297	RPS2P5
298	MLLT11
299	MPDZ
300	VANGL2
301	KAZN
302	KIAA0895L
303	KANK1
304	FAM171A1
305	KRT4
306	E2F3
307	TUBA1A
308	HERC2P2
309	GRHL1
310	INHBB
311	PABPC1L
312	WDHD1
313	CDK19
314	MST1
315	MST1L
316	HIST1H1A
317	TMEM40
318	ZNF318
319	ZNF286B
320	PMS2P2
321	ABCG1
322	YEATS2
323	ZNF354A
324	H2BFM
325	NPIPA7
326	TRAF3IP2
327	LGR4
328	IGFBP2
329	SRPK2
330	KIF11
331	FAR2P2
332	PCSK6
333	XAGE2
334	CELSR2
335	FZD1
336	CCDC14
337	CDC20
338	KRT17P6
339	AJUBA
340	FHOD3
341	KCNIP3
342	ZIM2
343	AREG
344	ALKAL2
345	PTTG1
346	RASA1
347	RCN1P2
348	MARK2P16
349	SERPINB5
350	AC007325.2
351	C4orf46
352	ADRA2C
353	ITGA2
354	FAM19A4
355	DKK1
356	KCTD15
357	AC133551.1
358	CDCA8
359	FTLP14
360	HILS1
361	DCP1B
362	TRIP6
363	DZANK1
364	CCNB2
365	RNF43
366	STAG3L2
367	DLGAP5
368	SV2A
369	TMEM237
370	SMARCC1
371	KRT17
372	ACTR3B
373	CHEK1
374	LIG1
375	TIAM1
376	NOP16
377	SEMA6D
378	OVOL2
379	GABRP
380	DNAH14
381	AL353807.3
382	BMPR1B
383	MICAL3
384	KDELC1
385	OR2L13
386	PUS7
387	DLX6
388	SYCP2
389	NMU
390	BYSL
391	EEF1DP5
392	BZW2
393	KIRREL1
394	CDC42EP3
395	RNF165
396	CEP85
397	CRHR1
398	OIP5
399	PCDHB2
400	TMEM201
401	JAG2
402	TCERG1
403	RPS2
404	KRT14
405	PLK2
406	SOX8
407	ADAMTS9
408	RAD51
409	VLDLR
410	SCHIP1
411	LAMA1
412	SRF
413	ACTA1
414	LIN9
415	RRM2
416	ARHGEF2
417	LOXL2
418	HIST1H2AJ
419	KRT15
420	CHD7
421	COMP
422	CDCA2
423	BOC
424	DAPK1
425	HOXC13
426	E2F1
427	CELSR1
428	HENMT1
429	STAG3L3
430	PGAP1
431	KRT5
432	KYNU
433	AC126755.2
434	ALKBH2
435	MYBL2
436	FGFR1
437	CTNNAL1
438	ANKRD36
439	CLEC11A
440	ZBTB5
441	NOP56
442	AC092447.7
443	AP001318.3
444	IL17B
445	WDR81
446	PGM2L1
447	LDLRAD4
448	CDC25B
449	CHST14
450	ISYNA1
451	OPRD1
452	MT2A
453	COL9A3
454	STX6
455	EIF3EP1
456	KIF2C
457	AL627309.6
458	PLAC8L1
459	ST20
460	ANKRD1
461	ATP5MC1P6
462	SCNN1G
463	FAR2P1
464	SPDYE3
465	LRFN4
466	RBBP8
467	CENPV
468	DSE
469	SELENOV
470	RFC4
471	ANKRD62P1
472	LHX6
473	TBX3
474	PMS2P7
475	TACR1
476	HERC2P3
477	ZNF133
478	IFFO2
479	RAPSN
480	LRRC8D
481	TEAD3
482	ARL9
483	KDM1A
484	C6orf15
485	FAM83H
486	KRT81
487	TMEM131L
488	SMO
489	CHMP1B2P
490	FTCD
491	ZNF239
492	RASGRP1
493	EDAR
494	CENPS-CORT
495	ZNF250
496	HNRNPA1L2
497	AC011043.1
498	LRRN1
499	EPHA7
500	CLEC4F
501	HR
502	SLC27A6
503	TSTD2
504	QRFPR
505	KIF7
506	KIF4A
507	C5orf30
508	H2AFX
509	CAPN3
510	ADAMTS17
511	MFAP3L
512	PTGES3L-AARSD1
513	ACTN4
514	KIF23
515	C16orf95
516	ZNF730
517	ABCA13
518	AC139491.6
519	SAMD5
520	C17orf53
521	GPX7
522	MGME1
523	HOXC9
524	CABYR
525	KIF12
526	MPZL1
527	ORC6
528	TSPY26P
529	MIA-RAB4B
530	C19orf57
531	TP53TG3B
532	HMMR
533	APBB2
534	HNRNPA1
535	ZNF454
536	FAM218A
537	CRTAC1
538	CPT1B
539	PIMREG
540	MCM3
541	MAMLD1
542	MAP4K5
543	TNK2
544	HACD1
545	AC087632.1
546	ZNF286A
547	CCDC144CP
548	CDC45
549	IMPDH2
550	ZNF300
551	RCN2
552	B3GALT6
553	SLC4A3
554	NME1
555	ASPM
556	CALD1
557	MAGEA9B
558	PDGFRA
559	SKA3
560	NASP
561	APEX1
562	MMP11
563	TFAP2A
564	C6orf48
565	SGO2
566	CDCA5
567	LAMA5
568	CCNA2
569	PTMA
570	ATAT1
571	IGSF9
572	STAG3L1
573	NRCAM
574	RPP40
575	APCDD1
576	FBLIM1
577	TMEM97
578	TP63
579	FAM241B
580	TMEM108
581	C8orf58
582	NFAT5
583	DBN1
584	COL23A1
585	UHRF1
586	AMH
587	FAM83D
588	GOLGA8A
589	PPM1E
590	CCDC74B
591	NTF4
592	BCL11A
593	RAD54B
594	RNF212
595	ZNF367
596	NOTCH3
597	PRKX
598	MYEOV
599	TRPS1
600	TRAM1L1
601	EIF4A1
602	PPRC1
603	SMTN
604	CHML
605	TAF4B
606	ASPG
607	THBS2
608	HIST1H4J
609	MPPED2
610	TRIM74
611	ANKRD50
612	PTPRU
613	RPGRIP1L
614	METTL3
615	TPGS2
616	STMN3
617	DKK3
618	PGBD1
619	RBPMS
620	DLL3
621	AC015813.2
622	ATAD5
623	MCM4
624	RFC3
625	HMGB3
626	SCRIB
627	JPT1
628	EXTL2
629	TP73
630	RRP9
631	NLN
632	WISP3
633	MED25
634	TCF7L1
635	MND1
636	DKKL1
637	NBPF1
638	CHTF18
639	PHF14
640	ADARB1
641	TENT4A
642	TSHZ3
643	ATXN2L
644	AC005336.2
645	MEST
646	SCARF2
647	NGEF
648	CBX1
649	PRG2
650	IP6K2
651	CERS1
652	CEP95
653	LRIG1
654	RAD51AP1
655	MIF
656	OR1L8
657	LMNB1
658	ZNF853
659	GALNTL6
660	KIAA1549L
661	AARSD1
662	ZBED4
663	PCYT1B
664	PRR26
665	DCHS1
666	PDGFA
667	FANCA
668	COLEC11
669	ZNF629
670	FSTL4
671	PDCD11
672	MYL1
673	SERPINF1
674	NUDT10
675	CDKN2A
676	RPS19
677	TGFBR3
678	WDR27
679	HKR1
680	AC136612.1
681	MYH9
682	FAM216A
683	OSR1
684	CDK5R1
685	MOV10L1
686	NUF2
687	ANKRD13B
688	CSPG4
689	CTBP2
690	TET3
691	CENPJ
692	SS18L1
693	MYL7
694	ZNF883
695	HRCT1
696	PIDD1
697	MYL2
698	SIX3
699	DPY19L2
700	KIF1B
701	SRSF12
702	AGO3
703	SMAD6
704	HES4
705	ALDH7A1
706	FERMT1
707	CDCA3
708	NOP2
709	LSP1P4
710	C11orf95
711	SALL2
712	PRRC2B
713	CCT2
714	SINHCAF
715	PARG
716	TTK
717	IQANK1
718	GLI3
719	B3GNTL1
720	DIP2B
721	NPIPB11
722	DLGAP1
723	MRPS25
724	ADSL
725	CDH3
726	NSUN5P2
727	KIT
728	DLX1
729	VCPKMT
730	TFAP2C
731	NPIPB12
732	PTK7
733	TP53
734	ZNF512B
735	CDH11
736	MACF1
737	FZD9
738	MYEF2
739	NKX3-2
740	ZNF98
741	ACVR2B
742	TMEM87A
743	ATP5PBP1
744	MYBL1
745	SPDYE11
746	CHAF1A
747	TP53TG3
748	UBE2U
749	POLE
750	RANBP9
751	POC1A
752	EIF4G3
753	SGO1
754	PDK3
755	CSTF3
756	TWNK
757	SYCP2L
758	FLNB
759	L1TD1
760	PLEKHG2
761	KRBA2
762	IGDCC4
763	PKD1P1
764	GNB4
765	RAB9B
766	NOB1
767	GAREM2
768	HES2
769	FRG1JP
770	COL11A1
771	PCLAF
772	ACBD6
773	SPAG5
774	C20orf96
775	HOMER1
776	WDR3
777	PRNP
778	TIA1
779	TRAP1
780	NISCH
781	POTEKP
782	RND2
783	UTP25
784	SLC2A1
785	VIPR2
786	CCDC158
787	HIP1R
788	PJVK
789	TICRR
790	PLGLB1
791	CTAG1B
792	FAM19A5
793	TEX10
794	DOK7
795	SLC16A2
796	CLPSL1
797	FUS
798	VSTM5
799	ONECUT2
800	RTF1
801	CSNK1E
802	ZNF300P1
803	NCAPG
804	SRP72P1
805	CHKB-CPT1B
806	MAGED4
807	CCNL2
808	VAX2
809	SOGA1
810	TSPYL4
811	SKI
812	CCDC18
813	HNRNPAB
814	TCFL5
815	LUC7L3
816	PLOD1
817	DEPDC1
818	FGFBP2
819	PRMT3
820	SYCE1
821	MTMR12
822	GRIN2C
823	RPL5P4
824	WDR86
825	THOC1
826	DMRTA2
827	TDRD5
828	IQCA1
829	NUP93
830	ZNF738
831	WNK3
832	ZKSCAN2
833	MAD2L1
834	ZNF667
835	NSUN2
836	PTPRF
837	RUVBL1
838	DKC1
839	PLK4
840	NUP85
841	SPDYE10P
842	ZKSCAN7
843	DCAF4
844	CENPN
845	PRAG1
846	RRP7BP
847	FAM98B
848	IFITM10
849	ZFP90
850	HGFAC
851	ARHGEF39
852	ARHGEF9
853	MAEA
854	KCTD1
855	TRIM37
856	EPHA1
857	CRAMP1
858	SVBP
859	UBBP4
860	PALLD
861	PLOD3
862	TSPYL5
863	NAT9
864	ATP8B4
865	FGFR2
866	TP73-AS1
867	ALOX12B
868	RALBP1
869	CNTROB
870	RAB11FIP3
871	TLX1
872	HMGXB3
873	PRRX2
874	LAPTM4B
875	ZNF195
876	ZNF793
877	IPO4
878	MIB1
879	RPL21P135
880	FLNA
881	ALYREF
882	ATRX
883	BEND5
884	ODC1
885	CHD6
886	NBPF12
887	LRP6
888	RHBDF1
889	LRRC37BP1
890	RTN4RL1
891	RNF24
892	ZNF131
893	DDX55
894	TOP1
895	KIF22
896	SPDL1
897	TCTE3
898	SUGP2
899	KAT2A
900	PNLDC1
901	S100PBP
902	WNT3A
903	RUVBL2
904	FSD2
905	HIBCH
906	WIZ
907	SCGB2B2
908	POLH
909	SAAL1
910	SLC37A3
911	CHD1L
912	SPDYE9P
913	C21orf58
914	MCM2
915	MRTO4
916	ANKS3
917	CSRP2
918	EXOSC5
919	UGT8
920	CTAG1A
921	GLIPR2
922	SMARCA4
923	KCNC3
924	KIAA0895
925	RASSF10
926	RPL24P8
927	ST6GALNAC5
928	AQP1
929	TCAP
930	SEC31B
931	LPP
932	CDK3
933	KIF20B
934	EBLN2
935	FAM69B
936	SYCE3
937	BCL2L12
938	BEX3
939	SLC26A10
940	PSRC1
941	TUT4
942	ELL3
943	RNF44
944	CKS1B
945	ZNF496
946	CACHD1
947	TGFA
948	GGTLC3
949	SLC44A2
950	PLSCR3
951	MTHFD2L
952	NCAPD3
953	FAM189B
954	BOP1
955	APP
956	PMS2P5
957	INHBA
958	ACTG2
959	AC131392.1
960	HSPBP1
961	MYO19
962	MATN2
963	AC211476.3
964	DIRAS1
965	THOC5
966	SYNCRIP
967	PIAS3
968	RTL6
969	TMCC2
970	ZNF558
971	CDKN3
972	RIC8B
973	VCL
974	FARSB
975	SNRNP70
976	ZIC2
977	CAPRIN1
978	TLDC1
979	GART
980	EPHA4
981	CEBPG
982	SLC25A13
983	NCDN
984	PLCH1
985	POLB
986	TFRC
987	EDA2R
988	ARL10
989	RECQL4
990	NBPF15
991	KLF5
992	RPL9P7
993	C19orf81
994	IGF1R
995	INPP5E
996	PRSS30P
997	USP21
998	CIART
999	TAF1C
1000	KALRN
1001	RANBP1
1002	NR2F2
1003	GEMIN5
1004	DMKN
1005	AL773545.3
1006	SMARCD1
1007	CEP170
1008	MTF2
1009	P3H1
1010	IGFL1
1011	ZNF521
1012	COL8A2
1013	OSGEP
1014	ABCB6
1015	HERC2
1016	NEIL3
1017	CCDC102A
1018	EPOP
1019	BICC1
1020	TDRD12
1021	HYLS1
1022	ZNF692
1023	NLGN2
1024	HIST1H1B
1025	BRD9
1026	POTEI
1027	PSMC3IP
1028	TIMELESS
1029	PDSS1
1030	BOLA2P3
1031	CLSPN
1032	PNN
1033	ATXN7L2
1034	ATP2C1
1035	TEX30
1036	BMS1P1
1037	MTHFD1L
1038	ZNF783
1039	CORO1C
1040	PUM3
1041	TFAM
1042	RNF186
1043	CBX8
1044	FEN1
1045	RPL28
1046	SNAPC4
1047	TNNI1
1048	KIF15
1049	FAM53C
1050	TDRP
1051	PRKDC
1052	FAM133CP
1053	SMTNL2
1054	CUX1
1055	ZNF254
1056	NOL4L
1057	BCL2L10
1058	NAA25
1059	MAP7D2
1060	BCL2A1
1061	SDK2
1062	CKAP2L
1063	TEX14
1064	NHSL1
1065	SLC7A5
1066	DHX57
1067	GPR161
1068	DDX11
1069	PCDHB3
1070	CCDC150
1071	TLN2
1072	LYPD5
1073	PI4KAP1
1074	MTHFSD
1075	OFD1
1076	C1GALT1C1L
1077	CCDC86
1078	CCDC171
1079	FOXK1
1080	LRAT
1081	AC090607.2
1082	COPG2
1083	L3MBTL4
1084	NTM
1085	AC068580.4
1086	POLR3F
1087	FOXC2
1088	SNX32
1089	MAP6D1
1090	C20orf194
1091	GOLGA6L5P
1092	ENHO
1093	ZNF681
1094	MYOF
1095	NUP107
1096	PTPRD
1097	PPP1R13L
1098	HAUS8
1099	CBX4
1100	AGAP6
1101	EXO1
1102	DTYMK
1103	PCDHB6
1104	SETDB1
1105	PNPT1
1106	CRYBG1
1107	HIST1H1D
1108	MSI1
1109	KLHL13
1110	CPAMD8
1111	MMS19
1112	GRAMD2B
1113	CENPE
1114	SOHLH2
1115	E2F5
1116	SETMAR
1117	DPH2
1118	KNOP1
1119	ZNF326
1120	NUDT1
1121	PODNL1
1122	HIST1H2AM
1123	TAF1D
1124	SPC24
1125	TCF7L2
1126	QSOX2
1127	SRRT
1128	TCF3
1129	C1QTNF12
1130	RPS6P25
1131	NBEAL2
1132	SHCBP1
1133	SPPL2B
1134	MAD1L1
1135	FSCN1
1136	KIF3C
1137	ACIN1
1138	SOX1
1139	SEMA4C
1140	IFT140
1141	STAT3
1142	SMOX
1143	C2orf81
1144	PMS2P10
1145	CTPS2
1146	NPM3
1147	SLC12A1
1148	CKAP2
1149	ERV3-1
1150	FGD6
1151	ILF2
1152	FRG1HP
1153	C2orf16
1154	NTSR1
1155	HMGB2
1156	SLC35E2B
1157	GBAP1
1158	PPM1F
1159	VRK1
1160	CDH12P2
1161	FAM83B
1162	FAM156B
1163	SCN3A
1164	ACAD11
1165	NBEAL1
1166	SMARCAD1
1167	NFYA
1168	RGMA
1169	MRE11
1170	HCFC1
1171	SPATA5
1172	RBMX
1173	FAM183A
1174	DDX42
1175	FKBP7
1176	PKIA
1177	ZNF618
1178	MAP9
1179	DZIP1
1180	PINX1
1181	MDFI
1182	FLVCR1
1183	FTO
1184	THSD1
1185	KSR1
1186	SNX22
1187	FNDC10
1188	LAMC2
1189	CUL7
1190	ZNF839P1
1191	DDX39A
1192	TAOK1
1193	CDH8
1194	PIP4K2B
1195	RPS3
1196	ZSWIM6
1197	PGRMC1
1198	ANKLE2
1199	SDHAP3
1200	DBR1
1201	SPDYE8P
1202	ENPEP
1203	STXBP4
1204	GTPBP4
1205	FAM161A
1206	IFT122
1207	CENPA
1208	FBF1
1209	RPLP0
1210	CTCF
1211	KLHL31
1212	GPC2
1213	AC092042.2
1214	C1QTNF4
1215	SLC46A3
1216	UPF3B
1217	AL390728.2
1218	COX11
1219	CRMP1
1220	UBAP1L
1221	NIPSNAP3B
1222	RPSAP47
1223	WDR12
1224	CYTH3
1225	ATP6AP1L
1226	RHPN1
1227	ACTN1
1228	RBMS1
1229	MID1
1230	HAUS5
1231	ZDHHC3
1232	NLE1
1233	CACNA1C
1234	FRG1DP
1235	SPIN1
1236	PCNX1
1237	TUBGCP5
1238	NKX1-2
1239	POM121
1240	AAK1
1241	LRRC37A2
1242	AHCY
1243	NIFK
1244	EOGT
1245	KIF20A
1246	TRDMT1
1247	PBX4
1248	NUPL2
1249	ZNF821
1250	RNF175
1251	KLRG2
1252	CLK2
1253	DUS3L
1254	MLXIP
1255	ERAS
1256	ANKRD23
1257	SYT12
1258	ROR2
1259	MAP3K20
1260	LRRTM2
1261	PIF1
1262	SEPT5-GP1BB
1263	ZNF3
1264	C2CD4D
1265	POP1
1266	NOM1
1267	FIGNL1
1268	GALNT8
1269	N6AMT1
1270	ZNF202
1271	MEIS3
1272	VMP1
1273	PCGF2
1274	IQCG
1275	EXOSC10
1276	NKTR
1277	CCT5
1278	UBAP2L
1279	NCOA5
1280	TRIM73
1281	TMED11P
1282	CKM
1283	CCT3
1284	MECP2
1285	CCNJ
1286	AURKA
1287	HJURP
1288	SKP2
1289	STPG1
1290	ZNF714
1291	RPRD1A
1292	C2orf27A
1293	RPAIN
1294	CEP70
1295	KRT16P6
1296	PI15
1297	LZTR1
1298	FAHD2B
1299	GTF2F2
1300	PMS2CL
1301	YY2
1302	MTAP
1303	HAUS7
1304	PMEPA1
1305	BFSP1
1306	AC108488.2
1307	CHD4
1308	ITGB4
1309	HDAC6
1310	ZNF276
1311	C17orf80
1312	PRPF3
1313	SLC23A3
1314	ZNF663P
1315	DNAJC9
1316	UBE2D1
1317	RPS14P4
1318	PLCL1
1319	RUFY1
1320	UHRF2
1321	THOP1
1322	TRIM28
1323	KLF12
1324	BPHL
1325	GTF3C2
1326	RBBP9
1327	POLR1C
1328	C16orf87
1329	ADAMTS18
1330	CDK1
1331	TTYH3
1332	ZNF124
1333	PCDHA11
1334	ACTR5
1335	CABLES2
1336	NPFF
1337	TMEM59L
1338	TMEM67
1339	MMS22L
1340	THEG
1341	C21orf91
1342	USP6
1343	TOP1MT
1344	KRT8P12
1345	AL645949.1
1346	C8orf89
1347	PAWR
1348	TIGAR
1349	RHOV
1350	TEAD4
1351	ZNF767P
1352	CAMSAP1
1353	ADNP2
1354	RACK1
1355	MTHFD1
1356	C7orf61
1357	REC8
1358	CEP164
1359	PI4KAP2
1360	GINS1
1361	MDK
1362	CSAD
1363	H2AFY
1364	BRCA2
1365	C12orf73
1366	DDX10
1367	HLA-L
1368	PPDPFL
1369	NBPF11
1370	2022-09-03
1371	LSM7
1372	SUZ12P1
1373	PRCC
1374	AC136352.4
1375	STON2
1376	FANCM
1377	BAX
1378	UNG
1379	DIS3L2
1380	USP11
1381	NOL11
1382	POM121C
1383	DDX56
1384	GATD1
1385	CTNNB1
1386	METTL8
1387	DHCR7
1388	MRGBP
1389	RAP2A
1390	TSPOAP1
1391	ETV3L
1392	NFIB
1393	WDR46
1394	EEF1G
1395	ESRP1
1396	ERCC3
1397	NEK2
1398	C5orf34
1399	NIP7
1400	COL2A1
1401	RAD18
1402	NTN1
1403	CLK3P2
1404	ZNF775
1405	TSR1
1406	NCL
1407	UBA1
1408	EIF3B
1409	CCNB1IP1
1410	TRIM29
1411	POMT1
1412	ZNF280C
1413	PCLO
1414	EPHB4
1415	CSNK1G1
1416	TMEM158
1417	LPAR2
1418	BANF1P1
1419	FBXL2
1420	AL162377.3
1421	ECEL1
1422	TBCE
1423	SETD4
1424	SMYD1
1425	ABCC1
1426	CLUAP1
1427	ITGB1
1428	FANCI
1429	KLHL7
1430	NHP2
1431	NPM1
1432	MCM6
1433	POGK
1434	CENPL
1435	OR5E1P
1436	GPR87
1437	RUNX1
1438	SCAF4
1439	MTHFD2
1440	TGS1
1441	HRAS
1442	COL18A1
1443	TUB
1444	TSEN2
1445	ANKRD20A21P
1446	NOTCH2NLA
1447	SMC1B
1448	CEP131
1449	PMS2P1
1450	LZTS2
1451	NEFH
1452	FAM207A
1453	SULT1C4
1454	ZFP69B
1455	B4GALNT3
1456	MKS1
1457	RNF180
1458	PPP2R3B
1459	RNF168
1460	SMAD1
1461	LIX1
1462	AL050331.1
1463	YLPM1
1464	GTF2IRD1
1465	TERT
1466	ADAMTS13
1467	TXNRD3
1468	MED17
1469	FAM84A
1470	ZNF682
1471	CYB5B
1472	ETV5
1473	ZNF277
1474	GUF1
1475	UBAP2
1476	ITM2C
1477	CAVIN4
1478	FAM210B
1479	RMND1
1480	AC023509.3
1481	FAM86B3P
1482	ROPN1B
1483	ACTL6A
1484	ZNF337
1485	NDOR1
1486	GTPBP3
1487	TBC1D7
1488	TRAIP
1489	EGFL8
1490	NUP58
1491	LRRIQ1
1492	AC233968.1
1493	IARS
1494	AC008038.1
1495	AC092042.3
1496	ABCC5
1497	NPIPA1
1498	NPIPB5
1499	PPFIA1
1500	DYNC1I1
1501	ZNF736
1502	MED30
1503	LRIG2
1504	PARP2
1505	PRLR
1506	TPM4
1507	FAM135A
1508	PCDHA6
1509	ACSL3
1510	C9orf3
1511	ZNF605
1512	GALNS
1513	CBX5
1514	NR2C2AP
1515	WRAP73
1516	ESCO2
1517	AL159987.1
1518	PRMT7
1519	ATP1B3
1520	ZGRF1
1521	STRBP
1522	TUBB
1523	HERC2P10
1524	PTPN14
1525	FBXO17
1526	KCNJ13
1527	CCDC28B
1528	APBA2
1529	VWFP1
1530	POLE2
1531	PNP
1532	FIP1L1
1533	TUBBP5
1534	ZNF260
1535	ARMH4
1536	ZGLP1
1537	STK32C
1538	LYRM4
1539	CDH1
1540	KLHL17
1541	FHL2
1542	HACD3
1543	PIK3R3
1544	OTUD3
1545	SNRPD1
1546	CLHC1
1547	LRRN2
1548	IRF6
1549	WDR6
1550	UBFD1
1551	MGST1
1552	PITPNB
1553	AC003989.2
1554	LATS1
1555	TOMM40
1556	OVGP1
1557	JAM3
1558	TPM1
1559	TRIO
1560	RPS12P16
1561	DNAAF2
1562	INTS7
1563	AC138866.1
1564	SKA1
1565	DUS4L
1566	DEPDC1B
1567	FAM104B
1568	RRP12
1569	SMARCE1
1570	DIMT1
1571	RBM17
1572	OVCH2
1573	CDAN1
1574	TTLL1
1575	GLS
1576	AL022334.1
1577	FBLN2
1578	AL355802.1
1579	PNO1
1580	EFCAB1
1581	GPATCH2L
1582	TMEM79
1583	UBAC2
1584	SURF6
1585	MDC1
1586	RNASEH2A
1587	GGT3P
1588	ZNF384
1589	MAPK15
1590	HDGFL3
1591	TEAD1
1592	ATIC
1593	STK25
1594	PELP1
1595	AC242376.2
1596	MTMR11
1597	CSE1L
1598	AC132812.1
1599	CREB3L2
1600	ZNF317
1601	AL033529.1
1602	PLA2G4B
1603	DTX3
1604	GLP1R
1605	GTF2IP20
1606	TRAF5
1607	LAMB3
1608	FBL
1609	CMSS1
1610	GTF3C5
1611	CAMKMT
1612	RBFA
1613	PAPSS1
1614	MCM8
1615	GNL2
1616	AFAP1
1617	TBCB
1618	LCAT
1619	VN1R110P
1620	HDHD5
1621	AP001636.2
1622	DNTTIP1
1623	KIF14
1624	AFG3L1P
1625	ZNF571
1626	TYSND1
1627	RBM28
1628	NEMP1
1629	CLIC3
1630	TUBB2B
1631	PM20D2
1632	SAMD4B
1633	ASTE1
1634	POM121L7P
1635	OBSCN
1636	AGGF1P2
1637	SNRNP200
1638	SF3A2
1639	AC087721.2
1640	HUWE1
1641	DESI2
1642	MATN4
1643	ERLEC1P1
1644	NPIPB3
1645	TMEM68
1646	NDUFAF6
1647	GNL3LP1
1648	POLR3G
1649	POLD2
1650	ZFP2
1651	RFX5
1652	NFRKB
1653	SMARCA2
1654	AP000781.2
1655	AGAP12P
1656	DPY19L1P1
1657	FBN1
1658	ORC1
1659	FOSL1
1660	RBM12
1661	KIF18A
1662	CD276
1663	FBXO46
1664	AC073869.1
1665	FNBP4
1666	PTMS
1667	GRHL2
1668	NDC80
1669	CCT6A
1670	RPL18
1671	ZNF555
1672	SLFNL1
1673	RBM15B
1674	TRRAP
1675	METTL17
1676	LZTS1
1677	DUXAP8
1678	EFTUD2
1679	DHFR
1680	ZDHHC8P1
1681	ZFP82
1682	RPL11P3
1683	VIM
1684	ALKBH8
1685	TAF11
1686	LARS
1687	EEF1AKMT4
1688	REXO5
1689	POMGNT2
1690	ALPL
1691	SNX18P3
1692	MXD3
1693	PCDHGB2
1694	THOC6
1695	SLC5A6
1696	GEMIN4
1697	FAAP24
1698	TPTEP2
1699	ZFP28
1700	NAT10
1701	RAPH1
1702	ID4
1703	TPTEP2-CSNK1E
1704	ARL4AP5
1705	KIF18B
1706	POLR3D
1707	RPAP1
1708	MED12L
1709	VSNL1
1710	CDYL
1711	UBXN2A
1712	KRT9
1713	FBP2
1714	DVL2
1715	ZNF876P
1716	DIAPH3
1717	SRSF2
1718	RPL3
1719	ZNF138
1720	PRSS48
1721	MED1
1722	MAT2A
1723	PRMT1
1724	BCL7A
1725	ATXN3
1726	PARP6
1727	PVR
1728	HSPBAP1
1729	DMTF1
1730	LEF1
1731	PCDHB18P
1732	USP10
1733	PHKA2
1734	DCLRE1B
1735	CBWD3
1736	CAP2
1737	ANKRD20A5P
1738	ZNF500
1739	IPO9
1740	ZNF140
1741	XRCC5
1742	RPL7P43
1743	CCT7
1744	CCDC138
1745	ZNF574
1746	NELFCD
1747	APOE
1748	SCLT1
1749	EIF4A3
1750	AMOTL1
1751	METTL22
1752	CENPK
1753	MYO15B
1754	INPP5F
1755	URI1
1756	TMEM121
1757	MED27
1758	TNFRSF10D
1759	RPS3AP26
1760	CHRNB2
1761	NLGN1
1762	KDM3A
1763	LGALS7B
1764	TRIM59
1765	SDHAF4
1766	XPO1
1767	ZRANB3
1768	THBS3
1769	PACRGL
1770	FUBP3
1771	ZNF670
1772	CEP55
1773	RPS2P46
1774	DPH5
1775	GPR89A
1776	GGA3
1777	PANK1
1778	ZFP37
1779	CLDN23
1780	HSD11B1L
1781	PHKG2
1782	DDX46
1783	CRLF1
1784	AL031315.1
1785	WDR77
1786	ADH5
1787	COL1A2
1788	SCPEP1
1789	AC009948.2
1790	AL109983.1
1791	MCMDC2
1792	TYW1B
1793	AC027763.1
1794	BRD4
1795	COL1A1
1796	MEX3B
1797	ZDHHC8
1798	PAICS
1799	CGB7
1800	SIN3B
1801	HMGB1P6
1802	OTX1
1803	AC211486.1
1804	NRTN
1805	LRRC27
1806	UBALD1
1807	CDH4
1808	ARVCF
1809	MBTD1
1810	IMPA2
1811	TP53TG3C
1812	TRIP13
1813	WNT5B
1814	GPR173
1815	ATRN
1816	PITPNM2
1817	UPF3A
1818	PRR14L
1819	AHDC1
1820	ZP3
1821	TMPRSS5
1822	MPP3
1823	CCT7P2
1824	SUFU
1825	USP32
1826	MCM5
1827	PLN
1828	LRRC75B
1829	EMC8
1830	NKX2-3
1831	PRSS53
1832	BRD1
1833	HDAC2
1834	KIRREL3
1835	AC115223.1
1836	ZC2HC1A
1837	RNF215
1838	TNNT1
1839	USP32P2
1840	ZNF354B
1841	SPRY4
1842	RRN3P1
1843	AC234783.1
1844	ZNF69
1845	PBRM1
1846	ANXA13
1847	ZNF789
1848	PURB
1849	PPM1J
1850	JUP
1851	JADE3
1852	AMT
1853	WASHC1
1854	PCDHA7
1855	ZNF90
1856	DTL
1857	CACNB3
1858	RBM12B
1859	MYH10
1860	CPSF1
1861	DHX38
1862	ZSCAN23
1863	TANK
1864	ZC3H18
1865	SPTBN5
1866	AC090360.1
1867	RCL1
1868	ZNF146
1869	IRS2
1870	CEP295
1871	RFLNB
1872	BICRA
1873	AGO2
1874	HSPA8P5
1875	XXYLT1
1876	SNRPB
1877	WDR90
1878	CDK4
1879	RRS1
1880	PGAP2
1881	RPS16
1882	DSG3
1883	FAM24B
1884	TBC1D10B
1885	DHX34
1886	PRR36
1887	CENPP
1888	PCDHB4
1889	ZBTB20
1890	NPY5R
1891	RALGAPA1
1892	NAIP
1893	ICA1L
1894	PCGF3
1895	EFR3B
1896	CEP89
1897	SCFD2
1898	KBTBD2
1899	KDM4A
1900	NOL6
1901	AGRN
1902	HNRNPR
1903	CPNE1
1904	MANEAL
1905	UBN1
1906	LRRC10B
1907	USP17L6P
1908	JPH1
1909	NIPSNAP1
1910	PRR7
1911	DHX35
1912	WDR54
1913	PSMC1P5
1914	RSU1
1915	ZBED6CL
1916	WWTR1
1917	ARL17A
1918	ARMC9
1919	PHLDB1
1920	ZNF91
1921	LSM14B
1922	FANCF
1923	DNMT3B
1924	HIST3H2A
1925	RAN
1926	DDX21
1927	CDRT4
1928	TMEM43
1929	CPSF3
1930	RPS18
1931	RCC1L
1932	RIMS3
1933	LANCL1
1934	TMEM185B
1935	ZMIZ2
1936	ST5
1937	TDG
1938	HDAC3
1939	DNAAF4
1940	NRN1L
1941	SETD5
1942	GRIN2B
1943	GNPDA1
1944	ZNF607
1945	HIST1H3B
1946	VAV2
1947	TUBGCP6
1948	ZNF492
1949	SPRTN
1950	KIFC1
1951	CAPN10
1952	POLG2
1953	SLC25A29
1954	TIPRL
1955	PINLYP
1956	AC022415.1
1957	ZFHX2
1958	ABCA11P
1959	MYLPF
1960	MT1E
1961	WDR43
1962	E2F2
1963	C19orf47
1964	ZNF208
1965	C6orf10
1966	MYOZ1
1967	FAM149B1
1968	MZF1
1969	ABCF2
1970	MORC2
1971	PSAT1
1972	MB21D2
1973	PTPDC1
1974	CCNF
1975	EVPL
1976	CHODL
1977	QRICH2
1978	NSUN5P1
1979	EFNA5
1980	ZNF512
1981	AC079594.2
1982	DGCR5
1983	TUFM
1984	TRMT13
1985	AC099654.6
1986	RPL21P44
1987	AC097374.1
1988	MTBP
1989	TBC1D3L
1990	FAM168B
1991	NPHP1
1992	NOC2L
1993	TUBA1B
1994	CTDP1
1995	AP4B1
1996	WDR5
1997	PPAT
1998	RPL32P3
1999	SRFBP1
[truncated: 1,980 more rows]

## Sheet: Downregulated genes in tumor
rank	gene name
1	PRR27
2	AMY1A
3	BPIFB2
4	AMY1B
5	PRB3
6	IGLC7
7	CSN3
8	DMBT1
9	CA6
10	TFF1
11	FAM3B
12	LYZ
13	PRB1
14	IGLV3-16
15	AGR2
16	SLC5A5
17	CST5
18	BPIFB1
19	CRISP2
20	MUC5B
21	SCAP
22	NXPE4
23	FXYD6-FXYD2
24	TFF3
25	IGLV1-36
26	DHRS2
27	SMR3A
28	DEFB1
29	TSPAN1
30	IL19
31	FUT2
32	IGHV1-2
33	AGR3
34	CLCNKB
35	SLC13A5
36	S100A9
37	TMC5
38	IGLV2-18
39	SLC22A3
40	DNASE2B
41	IGLV3-10
42	CST4
43	CXCL1
44	CST1
45	TCIM
46	IGHV3-64D
47	LPO
48	FDCSP
49	DEPTOR
50	TCN1
51	IGHV3-66
52	IGLV3-9
53	FAM3D
54	SLC31A2
55	MEIS2
56	NXPE2
57	SH3BGRL2
58	AGFG2
59	IGLC6
60	KLK12
61	IGHD
62	PRH1
63	PARM1
64	PIGR
65	CRISP3
66	FAM30C
67	CST2
68	WFDC2
69	MUC7
70	NKX3-1
71	ETV1
72	MGLL
73	FAM30B
74	IGHV1-69D
75	GPD1
76	TESC
77	PRB2
78	SIX1
79	CLEC4GP1
80	DLK1
81	IGLV2-5
82	AC134879.2
83	IGHV2-5
84	RPRM
85	ALDH1L1
86	RNASE8
87	IGKV1OR9-1
88	GALNT6
89	PLIN5
90	ADH1B
91	SLPI
92	MPO
93	SLC2A4
94	AC135068.8
95	TMPRSS11E
96	IGHV1OR15-1
97	IGHV2-70
98	AMY1C
99	TENT5C
100	CXCL8
101	AL109809.1
102	IGKV6-21
103	HTN3
104	HS3ST3B1
105	IGKV2-40
106	MUC15
107	CLDN22
108	ASCL3
109	C3
110	KLK1
111	IGLV4-60
112	CHAD
113	FAM129A
114	IGKV3OR2-268
115	IGLJ2
116	PRB4
117	HSD11B2
118	ODAM
119	CTSG
120	FXYD2
121	IGKV1D-16
122	GNMT
123	SLC26A9
124	PDZK1IP1
125	TSPAN8
126	TNFRSF17
127	LCN2
128	IGKV2-24
129	CPLX3
130	LDHD
131	FAM20A
132	CAMK2N1
133	DAPL1
134	CIDEA
135	RRAGD
136	VSIG2
137	IGHV3-19
138	CRACR2A
139	UPK3A
140	IGHV3-72
141	GJB1
142	PHLDA1
143	CA4
144	FKBP11
145	PRR4
146	CD5
147	NOSTRIN
148	IGLV6-57
149	GGT6
150	MT3
151	LMAN1L
152	HTN1
153	IGLV3-1
154	FUT6
155	AQP5
156	IGLV5-45
157	ST6GALNAC1
158	FABP4
159	TRDC
160	FNDC5
161	OPRPN
162	LRRC26
163	CCL28
164	TIMM8AP1
165	CA12
166	AC006329.2
167	IGKV1-8
168	ANGPTL1
169	PEBP4
170	PAIP2B
171	HMGCS2
172	TNFSF15
173	THRSP
174	IGHV3-20
175	IGLV1-50
176	IGLJ3
177	IGHV3-13
178	IGKV6D-21
179	AQP3
180	SAA2
181	KCNA3
182	FBP1
183	SEC11C
184	STATH
185	PKDCC
186	IGKV3D-20
187	IGLV7-43
188	LRG1
189	IGHV3-64
190	IGHV3OR16-9
191	CXCL6
192	MUC19
193	PCP4
194	ATP1B1
195	IGHV4-59
196	IGKJ2
197	PON3
198	PIK3AP1
199	MLPH
200	DPP4
201	CD79A
202	AC135068.2
203	IGHV3-73
204	IGHV5-51
205	WFDC21P
206	BIRC3
207	GZMM
208	VSIG10L
209	CMA1
210	IGLV1-51
211	IGHV7-4-1
212	AQP12A
213	CTSS
214	TNFSF13
215	FOXQ1
216	IGLV7-46
217	KRT35
218	IGKV3-7
219	IGLV4-69
220	IGLV3-19
221	IGKV3D-11
222	ZG16B
223	CLECL1
224	TMEM52
225	CLU
226	RSPO3
227	NUCB2
228	SNAI3
229	G0S2
230	CPA3
231	IGHV3-53
232	DERL3
233	RGS2
234	IGLV3-25
235	DMRTA1
236	XBP1
237	FAM107A
238	TCEA3
239	PRH2
240	CCL19
241	ELL2
242	MSMB
243	PRKACB
244	GGTA1P
245	IGKV1-16
246	ENTPD8
247	JCHAIN
248	CXXC5
249	GALE
250	IGLV8-61
251	CFD
252	IGKJ5
253	IGKV2-26
254	IGLV1-44
255	IQGAP2
256	GNA14
257	AC011591.2
258	IGKV1-12
259	ADRB1
260	IGHV4-28
261	VSTM2L
262	IGHV3-33
263	TPSAB1
264	ADRB2
265	MZB1
266	IGLV2-28
267	RORC
268	SPAG4
269	TCEAL6
270	TMEM213
271	ABHD11-AS1
272	SERPINA5
273	IGHV3-11
274	GPR15
275	FMO6P
276	CCDC160
277	IGKV3D-15
278	IGHV3-21
279	IGLV1-40
280	SLC13A2
281	MUC16
282	CEACAM6
283	FICD
284	RAB17
285	SLC37A2
286	FAM174B
287	SLC16A14
288	RNF128
289	ASPHD1
290	TBC1D10C
291	BPIFA2
292	ARFGEF3
293	PTPRCAP
294	IGHV4-55
295	CD55
296	CFB
297	SYTL5
298	RAP1GAP
299	TMEM61
300	IGHV3-49
301	ATP2A3
302	HBA1
303	PLIN4
304	AC008397.1
305	IGKV1-37
306	SLC35F2
307	LRRTM1
308	IGLV9-49
309	ATP6V1C2
310	CD27
311	IGHJ1
312	SMR3B
313	IGHV3-7
314	CAMP
315	IGHJ2
316	OR7E47P
317	IGKV2D-26
318	ADIRF
319	SLAMF7
320	FABP3
321	CD48
322	IGKV2D-40
323	IGLV1-47
324	CXCL17
325	IGHV4-31
326	LTF
327	IGKV1D-13
328	CCL5
329	FGF12
330	FCN1
331	XCL2
332	IL15RA
333	IGKV1-13
334	PDK4
335	DNER
336	ATP2B2
337	WNT5A
338	SNTB1
339	PLCB4
340	MMP10
341	LCN6
342	IGKV1-27
343	IGLV3-27
344	IGHV1-3
345	IGKJ4
346	BPIFA4P
347	IGHV4-4
348	HBEGF
349	IGKV2D-29
350	IGHV3-63
351	PIP
352	CCR7
353	SERPINB1
354	PAX9
355	FGGY
356	IGKV1OR10-1
357	AMPD1
358	IGLV4-3
359	IGLV2-8
360	AC233755.1
361	PLA2G2A
362	CSN2
363	VSIR
364	TPD52L1
365	IGKV3-11
366	IGKV2D-24
367	FCN2
368	HLA-DMA
369	IGKV3-20
370	IGHV1-69-2
371	BATF
372	AC006518.7
373	BIK
374	IL32
375	CD74
376	IGHV4-34
377	BPIFA1
378	GALNT12
379	SMIM22
380	IGKV2-30
381	STK39
382	IGLV5-48
383	P2RX1
384	IGKV1-5
385	TIMP4
386	CCDC68
387	CSTP1
388	OR10G3
389	TENT5A
390	ATP6V0A4
391	ADH1C
392	IGHV5-10-1
393	SYK
394	SOD2
395	ZCCHC2
396	IGKJ3
397	ALDH1A1
398	SDR16C5
399	IGHV1-46
400	FAM171B
401	BPIFB6
402	IGLV2-11
403	IGLV10-54
404	DPT
405	FGF10
406	SCARA5
407	FAM107B
408	IGHV4-61
409	CD1C
410	HCST
411	FOXI1
412	CIDEC
413	OAS1
414	SMIM5
415	IGLC2
416	IGLV2-23
417	GALNT4
418	MAOA
419	IGHM
420	KLRB1
421	IGLC3
422	B3GNT3
423	ABLIM1
424	GSTM5
425	CES1
426	BSND
427	CXCR3
428	SOAT1
429	SAA2-SAA4
430	B3GNT6
431	IGKV4-1
432	WWC1
433	IGKV2OR22-4
434	TOX3
435	OGDHL
436	MUC1
437	FUT3
438	MAN1A1
439	IGKV1D-42
440	CD52
441	SLC9A1
442	KLK11
443	IL2RG
444	TSPAN5
445	BMP3
446	UGT2B28
447	TPSD1
448	TRBC2
449	SLC20A2
450	PLIN1
451	CADPS2
452	RHOU
453	RARRES3
454	IL10RA
455	SOWAHA
456	SLC17A5
457	CLCNKA
458	DNAJC3
459	ACY3
460	SIT1
461	CD53
462	CTSL
463	TMEM210
464	TAS1R3
465	SH3BP4
466	DDIT4L
467	TRGC2
468	GZMK
469	LILRB2
470	SMCO4
471	SPDEF
472	AL512506.3
473	IRS3P
474	CXCL3
475	NAPSB
476	LDB2
477	SMIM1
478	CD14
479	C16orf89
480	LDLRAD1
481	CYTIP
482	CCL8
483	TMEM273
484	ANXA1
485	DAPP1
486	S1PR4
487	PVALB
488	ICAM3
489	TRBC1
490	ALDH1A3
491	NUDT8
492	SPR
493	CORO1A
494	CSF2RB
495	BRDTP1
496	PTPRN2
497	SERPINA1
498	IGHV3-23
499	PKP2
500	CPEB4
501	CCL14
502	CAVIN2
503	JPH2
504	TMEM88
505	TNFAIP2
506	FGR
507	STAP1
508	SPATS2L
509	TMEM37
510	SCGB2A1
511	HID1
512	GATA3
513	IGHA1
514	MAOB
515	GMDS
516	BCAS1
517	IGKV2D-30
518	IGHV3OR16-8
519	PTGDS
520	TM7SF2
521	RPS2P36
522	FKBP5
523	IGHV3-6
524	ANO7L1
525	IGLV5-52
526	IGKJ1
527	IGKV2-28
528	GAP43
529	TLR3
530	RASSF5
531	FCRLA
532	GIMAP7
533	CD8A
534	CD69
535	CCL4
536	PALMD
537	SERINC2
538	PRSS23
539	CXCL12
540	IGLC5
541	EAF2
542	CHI3L2
543	PCDH20
544	BLM
545	LIMCH1
546	EVI2B
547	RNF150
548	ITLN1
549	DNAJC1
550	IGF1
551	IGKV1-39
552	SLC43A1
553	GREM2
554	DUSP1
555	JAML
556	SMAD9
557	HBA2
558	TSC22D3
559	CDH19
560	GALNT5
561	S100A1
562	SGPP1
563	MS4A1
564	TNFRSF11A
565	MRAP2
566	IGKV1-17
567	RERGL
568	CD247
569	CD19
570	CTSC
571	AC134981.1
572	IGKV1D-39
573	GPRC5D
574	RPL17P22
575	STEAP4
576	DHRS9
577	FXYD4
578	TRBV20-1
579	HCLS1
580	APBB1IP
581	TPSB2
582	SAA1
583	IGHV1OR15-4
584	SYT7
585	CSN1S2AP
586	HPN
587	C7
588	TRPV6
589	GPR160
590	FCER1A
591	KIAA1324
592	IGKV2-29
593	SPNS2
594	CXCL2
595	GABARAPL1
596	LCK
597	CLIC6
598	TRAC
599	CAMKK1
600	VIP
601	C1orf115
602	VOPP1
603	ITPKA
604	PPP1R1B
605	IGHV6-1
606	AC008379.1
607	HSPA6
608	IGKV1-9
609	ISL2
610	IGHV4-80
611	CCL18
612	HM13
613	VMO1
614	F10
615	SLCO4A1
616	PCDH1
617	HEPACAM2
618	ZNF467
619	ABCA8
620	CD79B
621	IGHV3-30
622	NXF3
623	IGHV2-26
624	MEIS1
625	UBXN10
626	MFSD4A
627	PDE3B
628	MYBPC1
629	HBB
630	CCL3
631	MYO1G
632	KLK15
633	SKAP2
634	IGKV2D-28
635	EFEMP1
636	SH2D1A
637	TPPP
638	TSPAN13
639	SLC39A8
640	ENPP4
641	IGHV1-45
642	CAPN9
643	FCGBP
644	SYBU
645	APOL3
646	IRF4
647	PECAM1
648	PLPP5
649	AC131097.2
650	IGKV1D-37
651	RASD1
652	EGFL7
653	ARHGAP9
654	SSR4
655	TNFSF10
656	RAB3D
657	MFSD6L
658	FCMR
659	CASP17P
660	FCGR2B
661	IGKV1D-35
662	PDE4A
663	RIPK3
664	LY9
665	NHP2P1
666	ALOX5
667	CCL2
668	NKG7
669	TECPR1
670	MELTF
671	CPEB3
672	ANGPT1
673	CD7
674	NKX2-6
675	ALDH1L2
676	GPR171
677	ALOX5AP
678	PTGER3
679	IGLV1-41
680	AC005829.1
681	IGHV3-62
682	HERPUD1
683	PLAC8
684	ETNPPL
685	TCIRG1
686	NCF4
687	GIMAP5
688	MLKL
689	CCL17
690	IGKV1-6
691	SYTL4
692	IGKV1D-8
693	PNOC
694	CEACAM21
695	SPCS3
696	IGKV3-15
697	FERMT3
698	RILP
699	AC141272.1
700	SLAMF8
701	SMAP2
702	GZMH
703	IGHV3-15
704	F5
705	ODF3B
706	BCHE
707	ENTPD3
708	HSPB8
709	DOK2
710	LIFR
711	BPIFB4
712	AC005702.1
713	CYSTM1
714	SLC10A4
715	DPP7
716	CD2
717	AC080014.1
718	CST7
719	TMEM125
720	MS4A6A
721	BATF2
722	ACKR1
723	C1orf162
724	SRPX
725	AMY2A
726	MANSC1
727	ITGA4
728	SCGB3A1
729	SLC12A2
730	TC2N
731	FURIN
732	FUOM
733	CPT1A
734	CRYM
735	ZBTB16
736	PLEK
737	REEP6
738	TFPI2
739	FMO1
740	ASB2
741	CPTP
742	IGHV3-48
743	GPNMB
744	SECTM1
745	GAPT
746	CIB1
747	IGHV1-18
748	C4B
749	METRN
750	VPREB3
751	ASCL2
752	TSPAN32
753	IGKV2OR22-3
754	MPEG1
755	ACSL1
756	CLGN
757	ABCC6P1
758	SRPRB
759	CKMT1A
760	SLAMF1
761	RBP5
762	JAK3
763	ITGB7
764	AC136616.2
765	IRAK3
766	NEURL3
767	PPP1R36
768	CD8B
769	RBM47
770	GIMAP6
771	NCF1C
772	EPSTI1
773	TMEM8A
774	SH2D4A
775	LBH
776	LIPH
777	MYMX
778	IL6ST
779	PTK6
780	AP5B1
781	SNTA1
782	HHEX
783	MYRIP
784	IGHV1OR15-9
785	CLDN1
786	INPP5J
787	PLPP3
788	CKMT1B
789	RAB33A
790	CD40
791	TNFRSF1B
792	ESRRG
793	IGLV3-12
794	RTN1
795	EOMES
796	SCN7A
797	AC002996.1
798	CKMT2
799	GLRX
800	CLPSL2
801	PITPNC1
802	MISP3
803	IGHV4-39
804	IGLV3-21
805	FYB1
806	KLHDC7A
807	TMED3
808	SH3BP5
809	C11orf52
810	C16orf54
811	IGHA2
812	TXNDC5
813	VSIG4
814	LMOD3
815	AQP12B
816	SKAP1
817	CITED2
818	AC105391.1
819	PRH1-PRR4
820	TMEM171
821	AL022318.4
822	IGLV2-34
823	STX11
824	B3GNT7
825	IGKV2D-18
826	ARL4D
827	ISG15
828	CADM3
829	CD3D
830	KLF4
831	AK1
832	IGHV3OR16-12
833	TMEM178A
834	PPP1R9A
835	P2RX5
836	SIGLEC5
837	IL18RAP
838	SLC41A2
839	SDCBP2
840	CCDC80
841	LY96
842	TAC1
843	LPAR1
844	GALM
845	FA2H
846	CD40LG
847	C4A
848	RNASE6
849	GZMA
850	PTCRA
851	PLAC9P1
852	IFI35
853	IGKC
854	ADHFE1
855	DPEP1
856	AC008592.3
857	PDE8B
858	BACE2
859	WIF1
860	HOPX
861	VEGFC
862	IGLV5-37
863	CHRDL1
864	PIM2
865	MPP1
866	NANS
867	RHCE
868	IFI6
869	HSD17B11
870	LGI4
871	NDRG2
872	RAC2
873	RGS1
874	SQOR
875	FGL2
876	TSPAN15
877	PCSK2
878	CCL21
879	S100A8
880	GPT
881	SASH3
882	FAM20C
883	GNG11
884	CLEC10A
885	SEL1L3
886	CLEC2B
887	ARL4A
888	KLK3
889	FOXA3
890	MSC
891	IGLV2-33
892	ASRGL1
893	CCNO
894	SYT13
895	WNT4
896	IFIT3
897	KRT13
898	CHGB
899	ANKRD55
900	SELPLG
901	IL15
902	OVOL1
903	ARRDC2
904	SEMA3G
905	TNFAIP3
906	CRYL1
907	IGF2BP2
908	TLR4
909	PLIN2
910	ICOS
911	GFRA1
912	LST1
913	TRAV4
914	C3orf70
915	CEACAM5
916	HLA-DPA1
917	SLC9A3R1
918	FAM84B
919	NRIP2
920	IGKV5-2
921	POLD4
922	CHRM1
923	AC020907.6
924	ACKR3
925	KCTD12
926	ERO1A
927	IGLL1
928	CYP21A2
929	TSPAN12
930	ADGRA1
931	MS4A7
932	TNFRSF18
933	BMP4
934	C3AR1
935	ADRA2A
936	CBR3
937	TREX1
938	MYRFL
939	PRF1
940	FXYD1
941	C19orf38
942	PITX1
943	CDR1
944	MKNK2
945	FPR3
946	CD68
947	SERPINI1
948	RCAN2
949	HSPA12B
950	TGFBR2
951	ADORA3
952	GPR65
953	LTK
954	FAM43A
955	MTND1P23
956	SIGIRR
957	AC104389.5
958	MGST2
959	MS4A8
960	FIGN
961	SIX2
962	KAZALD1
963	ST6GAL1
964	PCED1B
965	SLC9A2
966	ABI3
967	RGCC
968	C1QTNF3
969	ERN2
970	C9orf152
971	IGKV1D-17
972	C14orf180
973	TYROBP
974	KDELR3
975	IRF8
976	GPR146
977	TREM2
978	CARD16
979	LGALS2
980	PSMB9
981	TSPAN7
982	PTF1A
983	NXPH3
984	APOL1
985	B2M
986	UCP2
987	DUSP5
988	IGLVI-70
989	CNR1
990	HLA-DQA1
991	HSPA7
992	IGHGP
993	ZAP70
994	RPS9P1
995	PIP4K2A
996	CD34
997	RAMP3
998	ZNF683
999	CCR2
1000	PRUNE2
1001	LCN10
1002	LGALS3
1003	HLA-DMB
1004	MRGPRF
1005	FCER1G
1006	SPATA4
1007	IGKV1D-43
1008	LCP2
1009	LTB
1010	UTS2
1011	OR5G3
1012	NPDC1
1013	SLC1A5
1014	SMIM2
1015	CD86
1016	ALCAM
1017	CLDN10
1018	FAAH2
1019	SLC2A12
1020	PSMB8
1021	MOXD1
1022	RAB27B
1023	MAPK13
1024	SHISA4
1025	PIK3IP1
1026	AC093155.3
1027	ECSCR
1028	SLC7A7
1029	ME3
1030	RAI2
1031	CYB561D2
1032	IFIT1
1033	CLDND2
1034	LRRC31
1035	PYHIN1
1036	FLT3
1037	SPINK2
1038	KRT18
1039	TICAM2
1040	GBP2
1041	PLTP
1042	PRSS16
1043	TFAP2B
1044	SPTSSB
1045	INMT
1046	AGT
1047	PRRX1
1048	WISP2
1049	WDFY4
1050	GZMB
1051	ACOX2
1052	CD1E
1053	AQP7
1054	SLA
1055	BDKRB2
1056	LRRC70
1057	PLAC9
1058	RNA5SP149
1059	AC120057.2
1060	THEMIS2
1061	MTND2P28
1062	IGKV1D-33
1063	AL590764.2
1064	SPX
1065	SOCS3
1066	AC019117.2
1067	SERP1
1068	HLA-DRB1
1069	SLC38A5
1070	C1QA
1071	GOLM1
1072	CD1D
1073	SNCA
1074	KCNQ1
1075	TNFAIP8L2
1076	SYNGR2
1077	AC109486.1
1078	IGLL5
1079	RHCG
1080	SPP1
1081	MAB21L1
1082	CCRL2
1083	TUBA4A
1084	CD84
1085	SPI1
1086	SAMD9
1087	GATA2
1088	STX19
1089	PI16
1090	AOC3
1091	CCL4L2
1092	SOX2
1093	GSTA1
1094	IGLC1
1095	ANG
1096	CRIP1
1097	AMTN
1098	MUC4
1099	CYBB
1100	LMO2
1101	BEX5
1102	CPVL
1103	CCR6
1104	TMEM71
1105	TM6SF1
1106	MOGAT2
1107	CLDN5
1108	LRCOL1
1109	SAA4
1110	EIF4EBP1
1111	IGLV2-14
1112	NFATC2
1113	SLC7A2
1114	SAMSN1
1115	HLA-B
1116	IL6
1117	HLA-DQB1
1118	NCF2
1119	CCNI2
1120	AIF1
1121	CST6
1122	CSF3
1123	DOCK11
1124	TRPV2
1125	LIME1
1126	GPR183
1127	IGHG2
1128	S100A4
1129	PRR15
1130	HPGDS
1131	CFH
1132	IGFBP6
1133	PAPSS2
1134	LY86
1135	AZGP1
1136	RARRES1
1137	RGL4
1138	NCF1B
1139	HHATL
1140	GFRA3
1141	HLA-E
1142	MNDA
1143	C11orf45
1144	HDC
1145	GPC3
1146	FCGR1A
1147	MFNG
1148	IGHV3-74
1149	DUSP26
1150	FOLR2
1151	GPX3
1152	DEGS2
1153	AVPR2
1154	C1QB
1155	AL163636.2
1156	GIMAP4
1157	IGHV3-43
1158	ATF3
1159	MYOC
1160	AL928654.3
1161	FOS
1162	BCAN
1163	C1QC
1164	IGKV1-33
1165	BST2
1166	CXCL9
1167	RIMBP3C
1168	MMP28
1169	IFI27
1170	MUCL1
